# Supplementary material for: Muscone improves hypoxia/reoxygenation (H/R)-induced neuronal injury by blocking HMGB1/TLR4/NF-κB pathway via modulating microRNA-142
Source: PeerJ. 2022 Jul 15;10:e13523. doi: 10.7717/peerj.13523 (PMC9290999; doi:10.7717/peerj.13523)
Supplement: Supplemental Information 5 [file peerj-10-13523-s005.zip]

Archive with 15 entries (10 files):
- 2 the original files for any microscopy or flow cytometry data/
- 2 the original files for any microscopy or flow cytometry data/flow cytometry data/
- 2 the original files for any microscopy or flow cytometry data/flow cytometry data/Figure 1D/
- 2 the original files for any microscopy or flow cytometry data/flow cytometry data/Figure 1D/Apoptosis-1.tif
- 2 the original files for any microscopy or flow cytometry data/flow cytometry data/Figure 1D/Apoptosis-2.tif
- 2 the original files for any microscopy or flow cytometry data/flow cytometry data/Figure 1D/Apoptosis-3.tif
- 2 the original files for any microscopy or flow cytometry data/flow cytometry data/Figure 1D/Apoptosis-4.tif
- 2 the original files for any microscopy or flow cytometry data/flow cytometry data/Figure 1D/Apoptosis-5.tif
- 2 the original files for any microscopy or flow cytometry data/microscopy data/
- 2 the original files for any microscopy or flow cytometry data/microscopy data/Figure 1E/
- 2 the original files for any microscopy or flow cytometry data/microscopy data/Figure 1E/OGDR+DMSO.tif
- 2 the original files for any microscopy or flow cytometry data/microscopy data/Figure 1E/OGDR+Muscone100ng.tif
- 2 the original files for any microscopy or flow cytometry data/microscopy data/Figure 1E/OGDR+Muscone300ng.tif
- 2 the original files for any microscopy or flow cytometry data/microscopy data/Figure 1E/OGDR.tif
- 2 the original files for any microscopy or flow cytometry data/microscopy data/Figure 1E/control.tif
