# Supplementary material for: Muscone improves hypoxia/reoxygenation (H/R)-induced neuronal injury by blocking HMGB1/TLR4/NF-κB pathway via modulating microRNA-142
Source: PeerJ. 2022 Jul 15;10:e13523. doi: 10.7717/peerj.13523 (PMC9290999; doi:10.7717/peerj.13523)
Supplement: Supplemental Information 6 [file peerj-10-13523-s006.zip]

Archive with 1 entries (1 files):
- 3 the original source data presented in tables and figures.xlsx
