# Supplementary material for: Muscone improves hypoxia/reoxygenation (H/R)-induced neuronal injury by blocking HMGB1/TLR4/NF-κB pathway via modulating microRNA-142
Source: PeerJ. 2022 Jul 15;10:e13523. doi: 10.7717/peerj.13523 (PMC9290999; doi:10.7717/peerj.13523)
Supplement: Supplemental Information 6 [file peerj-10-13523-s006.zip › 3 the original source data presented in tables and figures.xlsx]

## Sheet: figure 1
figure 1A
Control	OGD/R	OGD/R+DMSO	OGD/R+Muscone (100 ng/ml)	OGD/R+Muscone (300 ng/ml)
1	0.5	0.53	0.6	0.85
1	0.35	0.4	0.7	0.75
1.1	0.4	0.38	0.56	0.9
figure 1B
Control	OGD/R	OGD/R+DMSO	OGD/R+Muscone (100 ng/ml)	OGD/R+Muscone (300 ng/ml)
1	10	10.5	4	3.5
0.9	8	11	4	3
1.7	9	9	5	2
figure 1C
Control	OGD/R	OGD/R+DMSO	OGD/R+Muscone (100 ng/ml)	OGD/R+Muscone (300 ng/ml)
7	48	40	25	15
3	43	46	20	15
4	40	39	25	10
figure 1E
Control	OGD/R	OGD/R+DMSO	OGD/R+Muscone (100 ng/ml)	OGD/R+Muscone (300 ng/ml)
1	15	19	10	3
1	18	20	9	4
1.8	19	16	8	3
figure 1F
Control	OGD/R	OGD/R+DMSO	OGD/R+Muscone (100 ng/ml)	OGD/R+Muscone (300 ng/ml)
100	30	45	70	90
115	40	30	60	80
100	30	30	70	80
figure 1G
Control	OGD/R	OGD/R+DMSO	OGD/R+Muscone (100 ng/ml)	OGD/R+Muscone (300 ng/ml)
100	400	430	220	170
120	400	450	200	160
80	440	400	240	140

## Sheet: figure 2
figure 2A
Control	OGD/R	OGD/R+DMSO	OGD/R+Muscone (100 ng/ml)	OGD/R+Muscone (300 ng/ml)
50	190	210	120	70
40	200	185	100	80
52	180	190	90	80
figure 2B
Control	OGD/R	OGD/R+DMSO	OGD/R+Muscone (100 ng/ml)	OGD/R+Muscone (300 ng/ml)
50	290	280	160	100
50	245	250	120	90
70	270	260	130	87
figure 2C
Control	OGD/R	OGD/R+DMSO	OGD/R+Muscone (100 ng/ml)	OGD/R+Muscone (300 ng/ml)
20	150	160	80	50
30	120	135	90	60
40	130	125	70	69
figure 2D
Control	OGD/R	OGD/R+DMSO	OGD/R+Muscone (100 ng/ml)	OGD/R+Muscone (300 ng/ml)
110	30	48	70	100
100	50	35	80	90
130	40	40	90	80

## Sheet: figure 3
figure 3B
	Control			OGD/R			OGD/R+Muscone
miR-148a-3p	1	1	1.2	7	5.2	6	6	6	6.8
miR-448-3p	1	1	0.9	3	2	3	3	3	2.3
miR-34c-5p	1	1.4	1.2	1.4	1.6	1.5	1.8	1.5	1.9
miR-182-5p	1	1	1.4	3	3	4	3	3	3.9
miR-200b-3p	1	1	1.3	2	2	3	2	2	2.8
miR-142-3p	-1	-1.1	-1.2	-5	-6	-5	-2	-2	-2.5
miR-615-3p	-1	-1.2	-1.3	-4	-3	-3	-3.5	-4.2	-3.2
miR-125a-3p	-1	-0.8	-1.3	-3	-3	-3.5	-3.6	-3.2	-3
miR-199a-5p	-1	-1.2	-0.7	-1.1	-1.6	-1.2	-1.5	-1.8	-1.6
miR-423-3p	-1	-1.8	-1.5	-2	-3	-2.2	-2	-2.3	-2.8

## Sheet: figure 4
figure 4A
Control	inhibitor NC	miR-142 inhibitor
1	1	0.2
1	1.3	0.3
1.2	1	0.2
figure 4B
Control	OGD/R	OGD/R+Muscone	OGD/R+Muscone+inhibitor NC	OGD/R+Muscone+miR-142 inhibitor
1	0.45	0.85	0.88	0.5
1	0.35	0.8	0.78	0.6
1.2	0.4	0.9	0.8	0.48
figure 4C
Control	OGD/R	OGD/R+Muscone	OGD/R+Muscone+inhibitor NC	OGD/R+Muscone+miR-142 inhibitor
1	9	3	3.5	7
0.9	8	3	3	7.5
1.2	9	2	2.5	6.5
figure 4D
Control	OGD/R	OGD/R+Muscone	OGD/R+Muscone+inhibitor NC	OGD/R+Muscone+miR-142 inhibitor
1	18	3	3.5	15
1	17	3	3	14
1.7	19	4	2.8	16
figure 4E
Control	OGD/R	OGD/R+Muscone	OGD/R+Muscone+inhibitor NC	OGD/R+Muscone+miR-142 inhibitor
100	30	90	95	50
115	45	85	80	60
120	30	95	85	48
figure 4F
Control	OGD/R	OGD/R+Muscone	OGD/R+Muscone+inhibitor NC	OGD/R+Muscone+miR-142 inhibitor
100	400	150	170	350
70	450	160	140	360
80	410	140	150	340
figure 4G
Control	OGD/R	OGD/R+Muscone	OGD/R+Muscone+inhibitor NC	OGD/R+Muscone+miR-142 inhibitor
50	190	70	85	170
40	210	90	65	160
55	180	80	70	180
figure 4H
Control	OGD/R	OGD/R+Muscone	OGD/R+Muscone+inhibitor NC	OGD/R+Muscone+miR-142 inhibitor
50	290	100	105	260
60	300	110	90	250
70	270	80	115	240
figure 4I
Control	OGD/R	OGD/R+Muscone	OGD/R+Muscone+inhibitor NC	OGD/R+Muscone+miR-142 inhibitor
45	150	50	55	120
30	160	60	75	110
40	130	72	70	124

## Sheet: figure 5
figure 5B
	HMGB1 3'-UTR wt			HMGB1 3'-UTR mut
mimics NC	1	1	1.2	1	1	1.3
miR-142 mimics	0.2	0.27	0.3	1	1.2	0.8
inhibitor NC	1	1	1.2	1	1.2	1
miR-142 ininhibitor	3	3	3.6	1	1	1.1
figure 5C
mimics NC	miR-424 mimics	inhibitor NC	miR-424 inhibitor
1	0.3	1.1	4
1.3	0.3	0.8	4.1
1.2	0.2	1.2	3.4
figure 5D
Control	OGD/R	OGD/R+Muscone	OGD/R+Muscone+inhibitor NC	OGD/R+Muscone+miR-142 inhibitor
1	6	2	2	4
1.3	5.1	2.3	2.6	5
1	6.3	2.5	2.2	5

## Sheet: figure 6
figure 6B
	Control			OGD/R			OGD/R+Muscone			OGD/R+Muscone+inhibitor NC			OGD/R+Muscone+miR-142 inhibitor
TLR4	1	0.8	1	3	3.6	4	1.8	2.1	2	2	2.4	2	4.3	4	3.5
MyD88	1	1.2	1	6	5.5	6	2	2.8	2	2.3	1.9	2	4	5	4.5
p-IκB-α	1	0.8	1	5	5	4.6	3	2	3	2	2.8	2	3	4	4
nuclear p-p65	1	1.2	1	4	4	4.3	2	2.5	2	2.3	2.2	2.7	3.4	4	4
